# Supplementary material for: Early Prediction of Lung Cancers Using Deep Saliency Capsule and Pre-Trained Deep Learning Frameworks
Source: Front Oncol. 2022 Jun 17;12:886739. doi: 10.3389/fonc.2022.886739 (PMC9247339; doi:10.3389/fonc.2022.886739)
Supplement: Supplementary file 2 [file DataSheet_2.zip]

Archive with 26 entries (26 files):
- frontiers.tex
- frontiersFPHY.cls
- frontiersHLTH.cls
- frontiersSCNS.cls
- frontiers_SupplementaryMaterial.tex
- frontiers_suppmat.cls
- frontiersinHLTH&FPHY.bst
- frontiersinSCNS_ENG_HUMS.bst
- test.bib
- YM-logo.eps
- logo1.eps
- logo2.eps
- logos.eps
- 1.png
- 2.png
- 3.png
- 4.png
- 5.png
- 6.png
- 7.png
- 8.jpg
- 9.jpg
- 10.jpg
- 2a.png
- 3a.png
- 4a.png
