# Supplementary material for: Early Prediction of Lung Cancers Using Deep Saliency Capsule and Pre-Trained Deep Learning Frameworks
Source: Front Oncol. 2022 Jun 17;12:886739. doi: 10.3389/fonc.2022.886739 (PMC9247339; doi:10.3389/fonc.2022.886739)
Supplement: Supplementary file 2 [file DataSheet_2.zip › test.bib]

@inproceedings{r1,
  title={Comparative performance analysis of different classification algorithm for the purpose of prediction of lung cancer},
  author={Bharati, Subrato and Podder, Prajoy and Mondal, Rajib and Mahmood, Atiq and Raihan-Al-Masud, Md},
  booktitle={International Conference on Intelligent Systems Design and Applications},
  pages={447--457},
  year={2018},
  organization={Springer}
}

@article{r2,
  title={Classification and mutation prediction from non--small cell lung cancer histopathology images using deep learning},
  author={Coudray, Nicolas and Ocampo, Paolo Santiago and Sakellaropoulos, Theodore and Narula, Navneet and Snuderl, Matija and Feny{\"o}, David and Moreira, Andre L and Razavian, Narges and Tsirigos, Aristotelis},
  journal={Nature medicine},
  volume={24},
  number={10},
  pages={1559--1567},
  year={2018},
  publisher={Nature Publishing Group}
}

@article{r3,
  title={Disease inference from health-related questions via sparse deep learning},
  author={Nie, Liqiang and Wang, Meng and Zhang, Luming and Yan, Shuicheng and Zhang, Bo and Chua, Tat-Seng},
  journal={IEEE Transactions on knowledge and Data Engineering},
  volume={27},
  number={8},
  pages={2107--2119},
  year={2015},
  publisher={IEEE}
}

@inproceedings{r4,
  title={Beyond doctors: Future health prediction from multimedia and multimodal observations},
  author={Nie, Liqiang and Zhang, Luming and Yang, Yi and Wang, Meng and Hong, Richang and Chua, Tat-Seng},
  booktitle={Proceedings of the 23rd ACM international conference on Multimedia},
  pages={591--600},
  year={2015}
}

@inproceedings{r5,
  title={Computer aided lung cancer diagnosis with deep learning algorithms},
  author={Sun, Wenqing and Zheng, Bin and Qian, Wei},
  booktitle={Medical imaging 2016: computer-aided diagnosis},
  volume={9785},
  pages={241--248},
  year={2016},
  organization={SPIE}
}

@article{r6,
  title={Lung cancer cell identification based on artificial neural network ensembles},
  author={Zhou, Zhi-Hua and Jiang, Yuan and Yang, Yu-Bin and Chen, Shi-Fu},
  journal={Artificial intelligence in medicine},
  volume={24},
  number={1},
  pages={25--36},
  year={2002},
  publisher={Elsevier}
}

@inproceedings{r7,
  title={Lung cancer detection using bayasein classifier and FCM segmentation},
  author={Dhaware, Bhagyarekha U and Pise, Anjali C},
  booktitle={2016 International Conference on Automatic Control and Dynamic Optimization Techniques (ICACDOT)},
  pages={170--174},
  year={2016},
  organization={IEEE}
}

@article{r8,
  title={Taxonomic indexes for differentiating malignancy of lung nodules on CT images},
  author={Silva, Giovanni Lucca Fran{\c{c}}a da and Carvalho Filho, Antonio Oseas de and Silva, Arist{\'o}fanes Corr{\^e}a and Paiva, Anselmo Cardoso de and Gattass, Marcelo},
  journal={Research on Biomedical Engineering},
  volume={32},
  pages={263--272},
  year={2016},
  publisher={SciELO Brasil}
}

@article{r9,
  title={Computer-aided detection of early interstitial lung diseases using low-dose CT images},
  author={Park, Sang Cheol and Tan, Jun and Wang, Xingwei and Lederman, Dror and Leader, Joseph K and Kim, Soo Hyung and Zheng, Bin},
  journal={Physics in Medicine \& Biology},
  volume={56},
  number={4},
  pages={1139},
  year={2011},
  publisher={IOP Publishing}
}

@article{r10,
  title={Using deep learning for classification of lung nodules on computed tomography images},
  author={Song, QingZeng and Zhao, Lei and Luo, XingKe and Dou, XueChen},
  journal={Journal of healthcare engineering},
  volume={2017},
  year={2017},
  publisher={Hindawi}
}

@inproceedings{r11,
  title={Computer aided lung cancer detection system},
  author={Ignatious, Sruthi and Joseph, Robin},
  booktitle={2015 Global Conference on Communication Technologies (GCCT)},
  pages={555--558},
  year={2015},
  organization={IEEE}
}

@misc{r12,
  title={Machine learning approaches in medical image analysis: From detection to diagnosis},
  author={De Bruijne, Marleen},
  journal={Medical image analysis},
  volume={33},
  pages={94--97},
  year={2016},
  publisher={Elsevier}
}

@article{r13,
  title={SeDaTiVe: SDN-enabled deep learning architecture for network traffic control in vehicular cyber-physical systems},
  author={Jindal, Anish and Aujla, Gagangeet Singh and Kumar, Neeraj and Chaudhary, Rajat and Obaidat, Mohammad S and You, Ilsun},
  journal={IEEE network},
  volume={32},
  number={6},
  pages={66--73},
  year={2018},
  publisher={IEEE}
}

@article{r14,
  title={Selecting training sets for support vector machines: a review},
  author={Nalepa, Jakub and Kawulok, Michal},
  journal={Artificial Intelligence Review},
  volume={52},
  number={2},
  pages={857--900},
  year={2019},
  publisher={Springer}
}

@article{r15,
  title={Application of neural networks in diagnosing cancer disease using demographic data},
  author={Ganesan, N and Venkatesh, K and Rama, MA and Palani, A Malathi},
  journal={International Journal of Computer Applications},
  volume={1},
  number={26},
  pages={76--85},
  year={2010},
  publisher={International Journal of Computer Applications, 244 5 th Avenue,\# 1526, New~…}
}

@article{r16,
  title={Automated 3-D lung tumor detection and classification by an active contour model and CNN classifier},
  author={Kasinathan, Gopi and Jayakumar, Selvakumar and Gandomi, Amir H and Ramachandran, Manikandan and Fong, Simon James and Patan, Rizwan},
  journal={Expert Systems with Applications},
  volume={134},
  pages={112--119},
  year={2019},
  publisher={Elsevier}
}

@article{r17,
  title={Deep learning in medical image analysis},
  author={Shen, Dinggang and Wu, Guorong and Suk, Heung-Il},
  journal={Annual review of biomedical engineering},
  volume={19},
  pages={221--248},
  year={2017},
  publisher={Annual Reviews}
}

@article{r18,
  title={Overview of deep learning in medical imaging},
  author={Suzuki, Kenji},
  journal={Radiological physics and technology},
  volume={10},
  number={3},
  pages={257--273},
  year={2017},
  publisher={Springer}
}

@article{r19,
  title={Hybrid deep learning for detecting lung diseases from X-ray images},
  author={Bharati, Subrato and Podder, Prajoy and Mondal, M Rubaiyat Hossain},
  journal={Informatics in Medicine Unlocked},
  volume={20},
  pages={100391},
  year={2020},
  publisher={Elsevier}
}

@article{r20,
  title={Soft set based feature selection approach for lung cancer images},
  author={Jothi, G and Inbarani, H Hannah},
  journal={arXiv preprint arXiv:1212.5391},
  year={2012}
}

@article{r21,
  title={Lung pattern classification for interstitial lung diseases using a deep convolutional neural network},
  author={Anthimopoulos, Marios and Christodoulidis, Stergios and Ebner, Lukas and Christe, Andreas and Mougiakakou, Stavroula},
  journal={IEEE transactions on medical imaging},
  volume={35},
  number={5},
  pages={1207--1216},
  year={2016},
  publisher={IEEE}
}

@article{r22,
  title={Cloud-Based Lung Tumor Detection and Stage Classification Using Deep Learning Techniques},
  author={Kasinathan, Gopi and Jayakumar, Selvakumar},
  journal={BioMed Research International},
  volume={2022},
  year={2022},
  publisher={Hindawi}
}

@article{r23,
  title={Using double convolution neural network for lung cancer stage detection},
  author={Jakimovski, Goran and Davcev, Danco},
  journal={Applied Sciences},
  volume={9},
  number={3},
  pages={427},
  year={2019},
  publisher={Multidisciplinary Digital Publishing Institute}
}

@article{r24,
  title={Deep learning assisted predict of lung cancer on computed tomography images using the adaptive hierarchical heuristic mathematical model},
  author={Yu, Heng and Zhou, Zhiqing and Wang, Qiming},
  journal={IEEE Access},
  volume={8},
  pages={86400--86410},
  year={2020},
  publisher={IEEE}
}

@inproceedings{r25,
  title={An efficient data mining classification approach for detecting lung cancer disease},
  author={Chauhan, Divya and Jaiswal, Varun},
  booktitle={2016 International Conference on Communication and Electronics Systems (ICCES)},
  pages={1--8},
  year={2016},
  organization={IEEE}
}

@article{r26,
  title={Automatic lung cancer detection from CT image using improved deep neural network and ensemble classifier},
  author={Shakeel, P Mohamed and Burhanuddin, MA and Desa, Mohammad Ishak},
  journal={Neural Computing and Applications},
  pages={1--14},
  year={2020},
  publisher={Springer}
}

@inproceedings{r27,
  title={Spatial Affine transformations of images by using fractional shift fourier transform},
  author={Pei, Soo-Chang and Hsiao, Yu-Zhe},
  booktitle={2015 IEEE international symposium on circuits and systems (ISCAS)},
  pages={1586--1589},
  year={2015},
  organization={IEEE}
}

@article{r28,
  title={A novel GBM saliency detection model using multi-channel MRI},
  author={Banerjee, Subhashis and Mitra, Sushmita and Shankar, B Uma and Hayashi, Yoichi},
  journal={PloS one},
  volume={11},
  number={1},
  pages={e0146388},
  year={2016},
  publisher={Public Library of Science San Francisco, CA USA}
}

@inproceedings{r29,
  title={Mri brain tumor segmentation combining saliency and convolutional network features},
  author={Tak{\'a}cs, Petra and Manno-Kovacs, Andrea},
  booktitle={2018 International conference on content-based multimedia indexing (CBMI)},
  pages={1--6},
  year={2018},
  organization={IEEE}
}

@article{r30,
  title={Extreme learning machine: theory and applications},
  author={Huang, Guang-Bin and Zhu, Qin-Yu and Siew, Chee-Kheong},
  journal={Neurocomputing},
  volume={70},
  number={1-3},
  pages={489--501},
  year={2006},
  publisher={Elsevier}
}

@article{r31,
  title={Parallel online sequential extreme learning machine based on MapReduce},
  author={Wang, Botao and Huang, Shan and Qiu, Junhao and Liu, Yu and Wang, Guoren},
  journal={Neurocomputing},
  volume={149},
  pages={224--232},
  year={2015},
  publisher={Elsevier}
}

@inproceedings{r32,
  title={Whale optimization algorithm: An implementation to design low-pass FIR filter},
  author={Mukherjee, Adrika and Chakraborty, Niloy and Das, Badhan Kumar},
  booktitle={2017 Innovations in Power and Advanced Computing Technologies (i-PACT)},
  pages={1--5},
  year={2017},
  organization={IEEE}
}

 
 @misc{r33,
author = {Dataset},
title = {LIDC-IDRI - The Cancer Imaging Archive (TCIA) Public Access - Cancer Imaging Archive Wiki},
howpublished = {\url{https://wiki.cancerimagingarchive.net/display/Public/LIDC-IDRI}},
month = {May},
year = {2021},
note = {(Accessed on 02/12/2021)}
}

@article{r34,
  title={Early Detection of Cognitive Decline Using Machine Learning Algorithm and Cognitive Ability Test},
  author={Revathi, A and Kaladevi, R and Ramana, Kadiyala and Jhaveri, Rutvij H and Rudra Kumar, Madapuri and Sankara Prasanna Kumar, M},
  journal={Security and Communication Networks},
  volume={2022},
  year={2022},
  publisher={Hindawi}
}

@article{r35,
  title={Adaptive diagnosis of lung cancer by deep learning Classification Using Wilcoxon gain and generator},
  author={Obulesu, O and Kallam, Suresh and Dhiman, Gaurav and Patan, Rizwan and Kadiyala, Ramana and Raparthi, Yaswanth and Kautish, Sandeep},
  journal={Journal of Healthcare Engineering},
  volume={2021},
  year={2021},
  publisher={Hindawi}
}

@article{r36,
  title={Prediction of COVID-19 Wide Spread in India using Time Series Forecasting Techniques},
  author={Shitharth, S and Mohammad, Gouse Baig and Ramana, Kadiyala and Bhaskar, Vidhyacharan},
  year={2021}
}

@article{r37,
  title={An efficient system for heart disease prediction using hybrid OFBAT with rule-based fuzzy logic model},
  author={Reddy, G Thippa and Khare, Neelu},
  journal={Journal of Circuits, Systems and Computers},
  volume={26},
  number={04},
  pages={1750061},
  year={2017},
  publisher={World Scientific}
}

@article{r38,
  title={An AI-based intelligent system for healthcare analysis using Ridge-Adaline Stochastic Gradient Descent Classifier},
  author={Deepa, Natarajan and Prabadevi, B and Maddikunta, Praveen Kumar and Gadekallu, Thippa Reddy and Baker, Thar and Khan, M Ajmal and Tariq, Usman},
  journal={The Journal of Supercomputing},
  volume={77},
  number={2},
  pages={1998--2017},
  year={2021},
  publisher={Springer}
}

@article{r39,
  title={Storage and proximity management for centralized personal health records using an ipfs-based optimization algorithm},
  author={Mubashar, Amna and Asghar, Kalsoom and Javed, Abdul Rehman and Rizwan, Muhammad and Srivastava, Gautam and Gadekallu, Thippa Reddy and Wang, Dong and Shabbir, Maryam},
  journal={Journal of Circuits, Systems and Computers},
  volume={31},
  number={01},
  pages={2250010},
  year={2022},
  publisher={World Scientific}
}

@article{r40,
  title={Comparing two classes of end-to-end machine-learning models in lung nodule detection and classification: MTANNs vs. CNNs},
  author={Tajbakhsh, Nima and Suzuki, Kenji},
  journal={Pattern recognition},
  volume={63},
  pages={476--486},
  year={2017},
  publisher={Elsevier}
}

@article{r41,
  title={Automatic lung nodule detection using a 3D deep convolutional neural network combined with a multi-scale prediction strategy in chest CTs},
  author={Gu, Yu and Lu, Xiaoqi and Yang, Lidong and Zhang, Baohua and Yu, Dahua and Zhao, Ying and Gao, Lixin and Wu, Liang and Zhou, Tao},
  journal={Computers in biology and medicine},
  volume={103},
  pages={220--231},
  year={2018},
  publisher={Elsevier}
}

@article{r42,
  title={A lightweight multi-section CNN for lung nodule classification and malignancy estimation},
  author={Sahu, Pranjal and Yu, Dantong and Dasari, Mallesham and Hou, Fei and Qin, Hong},
  journal={IEEE journal of biomedical and health informatics},
  volume={23},
  number={3},
  pages={960--968},
  year={2018},
  publisher={IEEE}
}

@article{r43,
  title={Deep3DSCan: Deep residual network and morphological descriptor based framework for lung cancer classification and 3D segmentation},
  author={Bansal, Gaurang and Chamola, Vinay and Narang, Pratik and Kumar, Subham and Raman, Sundaresan},
  journal={IET Image Processing},
  volume={14},
  number={7},
  pages={1240--1247},
  year={2020},
  publisher={IET}
}
